# Supplementary material for: Activation of Person Knowledge in Medial Prefrontal Cortex during the Encoding of New Lifelike Events
Source: Cereb Cortex. 2021 Apr 19;31(7):3494–505. doi: 10.1093/cercor/bhab027 (PMC8355471; doi:10.1093/cercor/bhab027)
Supplement: Memory_Questions_bhab027 [file memory_questions_bhab027.xlsx]

## Sheet: Sheet1
Title	Getting Mail Out	option 1	option 2	option 3	Correct Response	Show
Question	What did someone pull once out of the mail box?	1. Baby Aligator	2. Snake	3. Rabbit	1	MAY
Question	Why is Paul's mother going to hate Jamie?	1. Because Jamie does not want to have children	2. Because of a typo	3. Because she was not invited to the wedding	2	MAY
Question	Why is it the worst design in the world?	1. Because it is too small	2. Because it is difficult to get mail out	3. Because it is difficult to sent mail	2	MAY
Question	What does Paul do when something does not work?	1. He fixes it	2. He throws it	3. He hits it.	3	MAY
Question	Where did someone pull a baby aligator?	1. Staten Island	2. Long Island	3. Coney Island	1	MAY
Title	Aliens
Question	What book does Greg find?	1. A handbook for alien recipes	2. Alien Abduction recovery book	3. Alien Identification handbook	2	DG
Question	Where are they?	1. In a restaurant	2. Book Store	3. Alien convention	2	DG
Question	Does Dharma believe in aliens?	1. Yes	2. No	3. It was not mentioned	1	DG
Question	Greg has a wait and see policy on	1. Aromatherapy	2. Reincarnation	3. Aliens	2	DG
Question	Who does Dharma say build the pyramids?	1. A mystical power	2. Humans	3. Aliens	2	DG
Title	Birthdays
Question	Where are they?	1. In their apartment	2. In Yoko's apartment	3. In a Museum	2	MAY
Question	They might be asked about:	1. Their life insurance	2. Their religon	3. Where they were born	3	MAY
Question	When is Paul's birthday?	1. 3rd October	2. 19th April	3. 9th April	2	MAY
Question	Why does Paul feel nervous about his birthday?	1. Because it is today	2. Because it is coming up soon	3. Because it is not a good one	3	MAY
Question	Who was born on the same day as Hitler?	1. Sandy Duncan	2. Valerie Harper	3. Ted Berman	1	MAY
Title	Bought Store
Question	Where are Dharma and Greg?	1. Inside their house	2. Outside next to a bench	3. Outside in a park	2	DG
Question	What does Dharma do in the beginning?	1. She explains to Greg what she did	2. She is talking on the phone	3. She sings to make a presentation	3	DG
Question	When did Dharma sign the lease for the store?	1. This morning	2. Yesterday	3. A week ago	1	DG
Question	What is she going to sell?	1. Yoga supplies	2. Clothes	3. She does not know	3	DG
Question	What does Dharma need to figure out?	1. What she is going to sell	2. What colour to paint the store	3. How to furnish her store.	2	DG
Title	Getting Married
Question	Where is their flight to?	1. Sacramento	2. San Diego	3. San Francisco	3	DG
Question	When is the flight departing?	1. In 10 minutes	2. In 20 minutes	3. In an hour	1	DG
Question	Why Dharma does not want to go on the plane?	1. Because she is doing Wendy's hair	2. Because she is afraid of flying	3. Because she is ill	1	DG
Question	Why does the wedding have to happen today?	1. Because Wendy is dying	2. Because today's date was engraved on her grandmother's ring	3. Because they wish to apply for USA visas	2	DG
Question	Why does Greg not want to take the flight alone?	1. Because he will never see Dharma again	2. Because he is scared of flying	3. Because he love Dharma so much	1	DG
Title	Performance
Question	What was the name of the previous performance they went to?	1. Hamlet	2. Audience	3. Audacity	2	DG
Question	Were there a lot of people at the last performance?	1. Yes	2. No	3. It was not mentioned	1	DG
Question	What happened in the last performance?	1. There was audience participation	2. The actor sat and watched them for hour and a half	3. The actors were naked	2	DG
Question	Did Greg understand the previous performance?	1. No	2. Yes	3. It was not mentioned	1	DG
Question	In the current performance there is going to be:	1. Dancing	2. Singing	3. Music and Jokes	3	DG
Title	Jail
Question	Who says this is the most trouble they have been in their whole life?	1. Paul	2. Jamie	3. Nobody	1	MAY
Question	What do Paul and Jamie have that is almost identical?	1. Their records	2. Their hands	3. Their thumb prints	3	MAY
Question	They say they will be out of jail in a couple of:	1. Days	2. Hours	3. Minutes	2	MAY
Question	Did Paul waste his phone call?	1. Yes	2. No	3. It was not mentioned	1	MAY
Question	Where both of them wearing jackets?	1. Yes	2. No	3. I do not know	1	MAY
Title	Recognition
Question	Which apartment number are they looking for?	1. 28E	2. 5D	3. 6J	3	MAY
Question	Who lives in the apartment?	1. David Eriksson	2. Roy Osterback	3. Elsa Nilsson	2	MAY
Question	When did Paul see the deck of cards with dirty pictures?	1. When he was in colledge	2. When he was in the 2nd grade	3. When he was in the 7th grade	3	MAY
Question	Years later Paul recognised a person from the deck of cards. Which card was the person associated with?	1. Queen of Clubs	2. Seven of Clubs	3. Seven of Spades	2	MAY
Question	Paul says he would not be able to live if:	1. The person has watched the tape	2. The person is not home	3. If Jamie leaves him	1	MAY
Title	Book Store
Question	What books does Dharma bring?	1. Golf books	2. Yoga books	3. Adult books	3	DG
Question	Which book title was made up by Dharma?	1. Games to play with your lover in bed	2. A 1000 and one erotic nights	3. Keep your pants on a beginner's guide to tantric sex	3	DG
Question	What does Greg think about the books?	1. He does not like them	2. He thinks there is better selection online	3. He really likes them	2	DG
Question	Why is Dharma not embarrassed?	1. Because she lacks morals	2. Because they are married adults who have sex	3. Because they do know anyone in the store	2	DG
Question	What is Greg wearing?	1. A suit	2. A polo shirt	3. A jacket	1	DG
Title	Code Word
Question	Why does the place give Paul the creeps?	1. Because it is corporate	2. Because it is cold	3. Because it is not enviromentally friendly	1	MAY
Question	Why does Paul want to have a sign?	1. In order to scam the client	2. In case things became tense between them	3. Because he wants to leave earlier	2	MAY
Question	What does Paul play with?	1. The globe	2. The documents	3. The phone	3	MAY
Question	What is going to happen if the client sees Paul's sign?	1. He is going to leave	2. He is going to sign the contract.	3. He is going to fire Jamie	3	MAY
Question	Does Jamie think they should have a code word?	1. Yes	2. No	3. Was not mentioned	2	MAY
Title	Goodbyes
Question	Where are Paul and Jamie?	1 At the airport	2. In a waiting room	3. On the subway	3	MAY
Question	Who suggests they say goodbyes?	1. Paul	2. Jamie	3. I don't know	2	MAY
Question	Why do they say goodbye?	1. There wouldn't be time at the airport	2. There wouldn't be time at the train station	3. They are going in separate ways	1	MAY
Question	Is Paul playing with:	1. A type of yo-yo	2. His phone	3. He is not playing with anything	1	MAY
Question	What is Paul wearing?	1. A suit	2. A T-shirt	3. A jacket	3	MAY
Title	Stuck in a Dinosaur
Question	Why does Paul put his head in the Dinosaur?	1. Because he could not hear him	2. To check his teeth	3. To check his breath	1	MAY
Question	How did Paul get stuck?	1. His hair got tangled up	2. His sweather got tangled up	3. He could not fit	2	MAY
Question	What is Jamie looking for?	1. Her phone	2. Her knife	3. Her scissors	3	MAY
Question	What does Paul say to the kid?	1. "Hi how are you today"	2. He roars like a dinosaur	3. "Get out of here"	3	MAY
Question	Before Paul got stuck, Jamie was goint to look for	1. Ira	2. Lisa	3. Fran	2	MAY
Title	Stepped in Something
Question	Who stepped in something?	1. Paul	2. Jamie	3. A stranger	1	MAY
Question	What did he stepped into?	1. Dog poop	2. Veal	3. Gum	2	MAY
Question	What is Jamie carrying?	1. Groceries	2. Her bag	3. A present	3	MAY
Question	Which apartment does Jamie ring?	1. 10J	2. 6J	3. 11J	1	MAY
Question	What is behind Paul?	1. A car	2. A truck	3. A lighted tree	3	MAY
Title	A Stranger's Death
Question	Who did Dharma Meet?	1. David	2. George	3. Britney	2	DG
Question	Where did she meet him?	1. On the street	2. In their apartment	3. On the roof	3	DG
Question	Why does he have to die here?	1. Because it is where he was born	2. Because it is his old place	3. Because the spirits could guide his soul	3	DG
Question	How does Dharma respond when Greg says it is incredible?	1. She says it is awesome	2. She says it sounds bad	3. She argues with him	1	DG
Question	What is Greg wearing?	1. A suit	2. A T-shirt	3. A winter jacket	1	DG
Title	Car Embarrasment
Question	The announcement is the	1. First public appearance of the campaign	2. Last public appearance of the campaign	3. Award announcement	1	DG
Question	What did Dharma shout at the symphony?	1. Beethoven's 9th	2. Beethoven's 5th	3. Mozart's 5th	2	DG
Question	What is the announcement like according to Dharma?	1. Like a movie	2. Like a poem	3. Like a play	3	DG
Question	Why does Greg say that this is not like a play at all?	1. Because Dharma says the actors do not know the lines	2. Because Dharma says the actors are boring	3. Because Dharma says that the play is slow	1	DG
Question	What is Dharma wearing?	1. A woman's suit with a big hat	2. Her Yoga clothes	3. Winter jacket	1	DG
Title	Smell my Eye
Question	How long does it take to make Paul unhappy?	1. 3 minutes	2. 5 minutes	3. 10 minutes	1	MAY
Question	What is Jamie eating?	1. A sandwitch	2. A cookie	3. A banana	2	MAY
Question	Why is Paul rubbing his eye?	1. Because he got sprayed in the eye	2. Because he has something in his eye	3. Because he has an eye infection	1	MAY
Question	What did Paul ask for?	1. To come to the department store	2. To try the cologne	3. To have a cookie	2	MAY
Question	What is Paul wearing?	1. A jacket	2. A suit	3. A sweatshirt	1	MAY
Title	Corporate Wife
Question	What is Dharma wearing?	1. Socks	2. A hat	3. Pantyhose	3	DG
Question	Dharma addresses a stranger. What does she say?	1. She compliments her hair	2. She compliments her shoes	3. She asks for appetizer	1	DG
Question	Why did Dharma come?	1. Greg made her	2. She wanted to see her friends	3. She wanted to come	3	DG
Question	What is Dharma afraid would happen if she does not go to Greg's parties?	1. Greg would cheat on her	2. She would not see her friends	3. They would become estranged and separate eventually	3	DG
Question	Who does Dharma think Greg would fall in love with?	1. The Water Ski teacher	2. The Real Estate Agent	3. The Travel Agent	2	DG
Title	First Date
Question	According to Paul first dates are	1. Awkward	2. Scary	3. Like an adventure	3	MAY
Question	Why does Paul have problem with eating cheese?	1. He does not like cheese	2. He does not want to ruin the perfect triangle	3. He looks after his health	2	MAY
Question	Who comes from a family of daredevils?	1. Paul	2. Jamie	3. Fran	1	MAY
Question	How many sisters does Jamie have?	1. One	2. Two	3. Three	1	MAY
Question	Who has split personality?	1. Jamie	2. Paul	3. Jamie's sister	3	MAY
Title	Office Gift
Question	What does Dharma give Greg?	1. Picture	2. Book	3. Magazine	1	DG
Question	Which song does Greg think it would be bad to listen to in the elevator?	1. Be My Baby	2. Waiting for you	3. Build me up Buttercup	3	DG
Question	Why does Dharma bring Greg a gift?	1. For Valentine's Day	2. For their anniversary	3. For Christmas	2	DG
Question	Which anniversary are they celebrating?	1. 4 and a half years	2. 2 and half years	3. 5 and half years	1	DG
Question	What is the new feature of the gift?	1. The dress comes off	2. It sparkles	3. It changes between pictures	1	DG
Title	Man Cave
Question	Where are Dharma and Greg?	1. At an antique shop	2. At a storage locker	3. At the office	2	DG
Question	How long have Dharma and Greg been dating in this clip?	1. Nine years	2. Four and a half years	3. Two and a half years	3	DG
Question	Whose stuff are they talking about in the video?	1. Greg's	2. Dharma's	3. Was not mentioned	1	DG
Question	What does Dharma suggest Greg do?	1. Come Home	2. Break up	3. Spend the night in his old place and think	3	DG
Question	Why does Dharma think Greg has his old stuff?	1. Beucase he loves his things	2. In case dating her turns out to be a big mistake	3. Because he is cheating on her	2	DG
